# Supplementary material for: A novel lncRNA-hidden polypeptide regulates malignant phenotypes and pemetrexed sensitivity in A549 pulmonary adenocarcinoma cells
Source: Amino Acids. 2024 Feb 13;56(1):15. doi: 10.1007/s00726-023-03361-7 (PMC10864564; doi:10.1007/s00726-023-03361-7)
Supplement: Supplementary file 1 — Supplementary file1 (XLSX 28 KB) [file 726_2023_3361_MOESM1_ESM.xlsx]

## Sheet: Sheet1
Supplementary Table 1. The 1287 lncRNAs related to LUAD prognosis in TCGA database
AC007114.2
COLCA1
AP001029.1
AL080312.2
AL133445.2
AL158151.2
AC103563.2
RBM38-AS1
AC139768.1
AC068620.1
AC067817.2
WWC2-AS2
AL662844.3
LINC01730
AC119150.1
AP002992.1
PRKAG2-AS1
AC004233.2
MRPL20-AS1
AC079340.2
AC010343.3
RHOXF1-AS1
AC021188.1
AL355472.2
MCF2L-AS1
AC087286.2
AC016722.2
AC125603.2
DOCK9-DT
AP001207.3
RRS1-AS1
SMAD9-IT1
AC122129.1
AC020663.1
LINC01615
LINC02812
AC104785.1
BICRA-AS1
LNCOC1
AC093281.2
LINC02868
AC008050.1
LINC01740
MIR223HG
DRAIC
CCNT2-AS1
CH17-340M24.3
CU634019.5
AL354811.1
AL161729.3
AC009087.1
L3MBTL4-AS1
LINC02073
AP005131.4
IFT74-AS1
ST3GAL5-AS1
AC027449.1
AL031283.2
TMC3-AS1
AC005165.1
AC012676.3
TUBA3FP
AL021707.4
AC007114.1
AC068987.2
AL606760.2
MID1IP1-AS1
PCBP1-AS1
LINC00412
IFNG-AS1
AC087286.4
AL162430.2
AC092071.1
LRRK2-DT
AC008937.3
IL21R-AS1
AC011284.1
LINC00607
LINC00487
LINC01711
GAS1RR
AC004947.1
LINC01170
AP000708.1
AC005486.1
AC012447.1
AC015726.2
AL354977.1
AP001453.2
STIM2-AS1
AL356966.1
SEC23A-AS1
LINC02613
AC009095.1
LINC01625
AL591623.1
LINC01579
AL390755.1
AC113349.1
AL591848.3
AC097376.3
RASSF10-DT
AC010329.1
AL121601.1
AC005674.2
AF127577.4
Z84723.1
STAU2-AS1
AL050341.2
AC010624.3
LINC02611
AP001458.1
AC106820.4
AC135050.6
DNAH8-AS1
LINC01800
AL078459.1
AC022733.1
NPSR1-AS1
LINC02623
AC005954.1
AC018809.2
AL021368.1
AC035139.1
AC009299.2
LINC02044
AP000919.3
AC090241.3
AL354989.1
LINC01559
AC009102.2
Z97989.1
MHENCR
AC090618.1
Z98884.1
RFX5-AS1
PPM1K-DT
AL445524.1
AL365203.2
ILF3-DT
AC078778.1
AL121906.2
AC087521.1
AC092384.3
AC099524.1
AC133961.1
AC009275.1
AC091132.2
AL391807.1
AC006547.1
AC007608.3
AL078581.2
LINC00641
AL163051.1
LINC00426
AL359710.1
AC068473.5
AC040168.1
RPP38-DT
SH3BP5-AS1
AC131009.1
LINC02489
AL121672.1
AL078590.2
DCXR-DT
LINC00654
AC104024.1
AC022144.1
MIR497HG
AL161431.1
MIR583HG
EXOC3-AS1
AC092171.3
AC008870.2
AC106820.5
AC026801.2
RPARP-AS1
AC090607.1
AC068631.1
PARM1-AS1
AC102953.2
AC109809.1
AC135178.2
AC119424.1
AC087164.1
LINC02829
ARHGEF26-AS1
C20orf197
AC138356.1
PTPRN2-AS1
AC108472.1
AC009970.1
MYRF-AS1
AC023830.1
AL662844.4
AC046195.1
MECOM-AS1
LINC02273
AC087501.4
LINC00544
AC079193.2
AC026304.1
AC107959.1
AQP4-AS1
AC084375.1
AC009061.2
AP002478.1
AC092802.1
LINC02298
AP005131.7
C2orf91
AC107884.1
LINC02754
ZSCAN16-AS1
MCCC1-AS1
LINC00578
LINC01550
AC006033.2
AC000124.1
AP003032.1
LOH12CR2
AC096733.2
AP003680.1
KDM2B-DT
HOXC-AS1
LGALSL-DT
AC141424.1
NINJ2-AS1
AC026124.2
AL133304.2
AL050343.2
AL360270.1
AC011944.1
TCEAL3-AS1
AL606491.1
AC068790.3
AL136304.1
LINC02757
LINC02036
AL392048.1
LINC00339
AL121985.1
LINC01150
AC015961.2
AC008494.3
AL158835.1
AC005618.1
AF165147.1
AC138207.5
AC010624.2
MIR4435-2HG
AC011477.3
AC024075.3
AC098484.1
RNF144A-AS1
AL133553.1
LINC01229
AC012370.2
AC092384.2
AC011731.1
AF131215.6
AL691432.2
ERCC8-AS1
AC005013.1
MMP2-AS1
AC083805.2
AC008763.1
AC005837.4
AC011899.1
DELEC1
BZW1-AS1
AC093484.1
AP000346.1
AC074032.1
LINC01781
ADAMTS9-AS2
LINC02259
LINC01819
PRICKLE2-AS1
AL161729.2
AL137026.1
PCED1B-AS1
AL365259.1
RB1-DT
AP003721.2
SALRNA1
KHDRBS2-OT1
HCG14
AL157392.4
LINC00973
ADNP-AS1
AC092145.1
AC090136.3
AL161757.2
RUNDC3A-AS1
AC023796.1
AC106738.1
AL139424.1
AC116913.1
SAPCD1-AS1
AL031289.1
AC073896.2
CERNA1
AC012557.1
DSG2-AS1
AL021328.1
AC103858.1
GCC2-AS1
UMODL1-AS1
TRBV11-2
LINC00926
TNK2-AS1
AC005410.2
AC090948.1
SNHG7
AC092375.2
AC109597.2
AC025279.1
FAF1-AS1
AL512604.2
AL157832.1
AC099521.2
AL132656.3
AL033519.4
AL118506.1
WASL-DT
AC024075.1
AL049780.1
AF111167.2
CEP250-AS1
AC005828.4
AL138767.3
AC008770.3
AL162511.1
CFAP61-AS1
AL590764.1
AL078645.1
UGDH-AS1
LY86-AS1
AC016229.2
AC007342.1
ZNF674-AS1
AL139041.1
AC027288.3
AC091891.1
AP000763.3
AL136295.6
PRICKLE2-AS3
LNCTAM34A
AC005277.2
AL137186.1
AL033523.1
LHFPL3-AS2
AC004466.2
AL390778.2
AL445430.2
CRNDE
AC005076.1
AC019197.1
AL136366.1
IRF1-AS1
ELN-AS1
LINC01238
LINC00519
AL590560.3
AC090825.1
AP000695.1
PRDM16-DT
AL138789.1
TMEM26-AS1
TRAF3IP2-AS1
AC084855.1
WDR86-AS1
ADAMTS9-AS1
MIR924HG
AC027237.2
AL359878.1
AC026356.1
FGF12-AS2
AC060234.2
AL445493.3
AP001020.2
AC023421.1
AC008569.2
AL451069.1
LINC00484
TBX5-AS1
AC027544.2
AL137246.1
AC092127.1
AC002551.1
AP000688.1
RTCA-AS1
AC103974.1
AL139020.1
LINC02086
AC019205.1
AC010531.3
CHRM3-AS2
RMDN2-AS1
AL731533.2
AC096992.2
PCOTH
AC009690.2
AL158163.1
AL118558.3
AC097359.2
SEMA3F-AS1
AL512631.1
AC105254.1
AC125603.1
AC093010.1
Z93930.3
AC010320.4
LINC00115
AGAP2-AS1
AC131956.2
DAAM2-AS1
AC124854.1
AC016888.1
AC087379.1
AC243772.2
BX324167.2
AC114760.2
LINC02244
AC125807.2
AC096920.1
AC011444.2
AL139383.1
AL353150.1
PARP11-AS1
AC008124.1
AC010998.3
AC005332.1
ARIH2OS
LINC01393
LINC01842
AC002563.1
AC106882.1
BCL2L1-AS1
DHRS4-AS1
LINC02656
TMLHE-AS1
AL121929.2
AC025871.1
AC093484.4
LINC00324
AC036108.2
LINC00639
AL031275.1
LINC01644
AL391834.2
AC009226.1
AL021368.2
EBLN3P
LNCAROD
LMO7DN
LINC02802
AC112206.2
AC022960.1
AL109936.3
LINC00535
AC093523.1
AC002401.2
AC103681.2
AC026471.3
AC007128.1
ADPGK-AS1
CAMTA1-DT
ELOA-AS1
AC117453.1
LINC00479
AP001267.3
AL354892.3
AC092718.1
ELDR
AL031118.1
AC122134.1
AC007036.1
AL589765.7
AL049828.1
AC137630.1
AL031733.2
AC092718.4
AL353746.1
LINC02724
MIR378D2HG
AL596087.2
AC012531.1
LINC02774
AC018529.1
AC024257.1
AC010680.5
LINC01237
AC103740.2
AC104564.3
AC004706.1
AL049874.3
AC137932.1
AC027601.2
AL162231.4
PAXBP1-AS1
AC093330.1
AC120498.2
MIR29B2CHG
ITIH4-AS1
AP000851.2
RASSF1-AS1
AC068025.2
AC092279.1
AP000640.1
AP000688.2
BANCR
LINC02691
AL590133.1
MED4-AS1
LINC00663
LINC00942
ZNF667-AS1
Z92544.1
AC012020.1
LINC01266
AC007743.1
AC099850.3
AC012615.1
AC013731.1
AC021678.2
AC020765.2
AC005256.1
AC027228.2
AC106028.4
AC007639.1
AC023830.3
AC025181.2
AC136604.2
SNHG3
AC105020.5
AC024575.1
AL356608.1
AC005696.3
AC100827.4
BAALC-AS2
SHANK2-AS1
AC090617.5
AC072061.1
ETV5-AS1
AC066613.2
AP005131.1
LINC02362
AL691447.2
PLCB2-AS1
ARLNC1
AL451165.2
AC080038.2
NAV2-AS2
AC011247.1
LINC02422
RAB30-DT
AC010998.1
AL357140.2
AL591178.1
AC007099.1
UCA1
AC063977.6
AC009065.3
AC104809.1
AC005908.2
AC010976.2
AC073111.1
RXYLT1-AS1
AC006449.6
LINC00921
LINC01843
AC135507.1
AC104958.1
FLJ37453
LNCSRLR
AC025178.1
SP2-AS1
AP000812.1
AC007728.2
LINC01353
PSMD6-AS2
AC005381.1
AL137025.1
AC019069.1
LINC02175
AL121904.1
AC087752.3
RNASEH2B-AS1
AC087273.2
BTBD9-AS1
AC009812.1
AL133371.2
LINC02577
AC011444.3
AC007663.4
LINC02477
FLJ40194
SMC5-AS1
AC104938.1
AC096734.2
AC090181.2
AC048383.1
AC135012.3
ANKRD44-IT1
AL122125.1
AC109446.3
AP003385.3
AC113361.1
AL139385.1
AC005070.3
SNHG12
LINC00449
AC079385.3
AC090519.2
NDUFA6-DT
AL353152.1
AL161669.1
AC090589.3
LINC00865
AC012181.2
CASC8
RBMS3-AS3
LINC02694
AC025569.1
LIMS1-AS1
AL645933.2
AL136141.1
AC013468.1
AC015914.1
AC091544.7
AC125603.3
AC145285.2
AC105345.1
AP001189.5
MIR155HG
SIRPG-AS1
LINC-PINT
JPX
AL138899.1
AL162727.2
AC124248.1
AP000695.2
LINC02576
TTC3-AS1
AC018647.1
AC025580.3
AC017104.1
AC007610.2
AC099489.3
LIFR-AS1
AC106028.2
ZEB2-AS1
AC106886.3
SDAD1-AS1
AL133245.1
AC020922.3
SEC62-AS1
AC092384.1
AC069120.1
AL162274.1
LIX1-AS1
A2M-AS1
EMSLR
AL096828.1
AL356489.2
AC015911.3
TRG-AS1
LINC01583
AC025287.2
AP001178.1
THRA1/BTR
AC012236.1
AC021517.1
AC080013.5
Z68871.1
AL160408.3
LINC00628
LINC01798
GLIS2-AS1
AC006042.3
LINC02535
AL035701.1
LINC02705
LINC01727
AL161618.1
FAM167A-AS1
AC023510.2
AC108727.1
AC120193.1
AL159169.2
LINC00954
AC107993.1
AP005131.6
LINC00609
TMEM18-DT
LINC01480
AC026401.3
AC091173.1
AC121493.1
AC104971.3
AL135999.3
LDLRAD4-AS1
LINC01117
AC015660.1
LARGE-AS1
AC138207.1
AC027031.2
AC138207.4
HCG18
RBPMS-AS1
SFTA3
AC007780.1
C9orf139
LINC01929
AC119674.1
LINC01031
AL109923.1
LCMT1-AS1
AC026401.1
SPART-AS1
AC010260.1
LINC00847
AL683813.2
AP003774.2
AC023282.1
AL662890.1
AC022613.1
AL356481.1
LINC00327
AC106738.2
LINC02568
MROCKI
AC027097.2
AC124242.1
AC079760.2
ZNF571-AS1
SCAT1
LINC02147
AC055855.2
AC012213.1
AC092803.1
RDH10-AS1
AL390208.1
AL353804.1
AP001972.3
AC004687.1
HCG15
MIR663AHG
AC107464.2
PPP1R14B-AS1
AL139246.3
SLC25A21-AS1
AC044840.1
MGC32805
AC020913.3
ACVR2B-AS1
AC007952.6
AC007566.1
AL592429.2
AC079414.3
AC012645.3
LINC01132
AL032819.1
AC020659.1
C8orf34-AS1
RHOA-IT1
LINC01841
AL662791.1
AC060766.7
AC007336.1
ZNF710-AS1
LINC00402
AC022784.1
LINC01011
IL10RB-DT
AC092809.2
AC012557.2
AC007570.1
WDR11-AS1
LINC02723
AC005037.1
AC006369.1
AC243830.1
AL049780.2
AC079296.1
AC092287.1
AC145098.1
NIFK-AS1
LSINCT5
LINC01857
LINC01792
AC008752.3
AP000255.1
LINC01833
LINC01451
AC079015.1
AF038458.2
AC010931.1
MAPRE3-AS1
LINC01624
LINC00861
AC023051.1
AP003548.1
AL035252.2
AC010240.3
AL161725.1
LINC01664
IGFBP7-AS1
AL390195.1
AC018462.1
AC099343.3
AL021878.2
MBNL1-AS1
AL109811.1
LINC01936
AC087854.1
AC008074.2
LINC02265
CACNA1C-AS2
AL365181.3
AL445183.2
AC092042.1
AC078852.1
AC005759.1
ZNF436-AS1
AC060780.1
IL21-AS1
LINC02766
AC008781.2
AC007569.1
LINC00528
NKILA
AL158206.1
AP000977.1
AC089998.1
AP003064.2
AL606489.1
LINC00494
AC092171.2
LINC02551
AL118556.2
FAM41C
AC027288.1
MIR34AHG
CU639417.5
PDE6B-AS1
AC034102.8
AL731567.1
AC087588.2
AC079210.1
AC012181.1
AC104472.1
AF129075.2
AL590666.2
AP001462.1
AC103563.7
RNFT1-DT
LINC02323
DTNB-AS1
CCND2-AS1
AC069222.1
MIR99AHG
AC022001.3
LINC01754
AC011379.2
AL022311.1
AC090192.2
LINC01863
AL391244.1
AL603910.1
AC068338.3
AL136982.3
AC011374.1
HMGN3-AS1
AC005479.1
AC000068.1
AL121845.4
AC034102.6
LINC02132
SLCO4A1-AS1
AC004832.5
AC060766.6
EML4-AS1
WASIR2
GSEC
AL049555.1
RAMP2-AS1
AC136489.1
AC025166.1
AP000894.4
HCFC1-AS1
AL445309.1
AC010210.1
AL355490.1
AC002519.1
AC004112.1
LINC00539
AC079610.1
OGFRP1
AC022916.1
FOCAD-AS1
LINC02732
U91328.1
NR4A1AS
AC103923.1
AC006238.1
FAM181A-AS1
AP002761.2
MIR4453HG
LINC01561
CERS6-AS1
AC002511.2
FAM30A
LINC02397
LINC00987
LINC00336
AC123595.1
AC026355.2
VPS9D1-AS1
AC104984.3
AL589745.1
KDM5C-IT1
AC017100.1
AC002070.1
CCDC13-AS1
AL160314.2
LINC00261
DLGAP4-AS1
LINC01412
AC004846.1
SEC24B-AS1
AC068228.1
COL18A1-AS1
AC012368.1
AC067852.3
PP2672
AC008663.2
AL008733.1
AC005082.1
AL356740.1
LMO7DN-IT1
LRRC8C-DT
LYPLAL1-AS1
AC008957.1
AL035587.1
AC092691.1
LINC00683
AC068594.1
SOX2-OT
HDAC2-AS2
AL391422.4
HAGLR
AC011611.3
INO80-AS1
LINC01991
ZRANB2-AS2
LINC01750
LINC01775
AL136418.1
LINC01128
AC009133.3
AC090844.2
FLJ13224
AC007663.3
GLCCI1-DT
AC236972.3
AC027307.2
AC021016.1
AC009097.1
AC007546.1
AL591767.1
AC123912.4
FAM215A
AC091544.4
AC021755.2
SH3PXD2A-AS1
AC104083.1
AC005586.2
FENDRR
SMCR5
LINC02454
AC010333.1
PRKAR2A-AS1
AC007613.1
AL442067.1
LINC01852
AC005884.1
VIM-AS1
LINC01484
CYTOR
SEPTIN4-AS1
C5orf67
HAR1A
CACNA1C-AS1
AC093525.7
PAN3-AS1
AC084048.1
AC012085.2
AL359220.1
LINC00930
LINC01281
AP001029.2
AL020997.3
AP001269.2
AL109804.1
PEF1-AS1
AC010624.1
CADM3-AS1
AC100860.1
AC092718.6
TTC39C-AS1
AC004066.1
LINC00652
AC037441.1
SDK1-AS1
LINC02365
GMDS-DT
ALKBH3-AS1
AC034111.1
AL359513.1
AL355385.1
AL031775.2
AC092171.5
AL161729.1
AC254633.1
OVCH1-AS1
LINC01635
AC007881.3
LINC00469
EIF2AK3-DT
AC138649.1
AC104117.3
AC068768.1
AL135960.1
Z83847.1
AC022167.3
AC145343.1
AC004160.2
AL031600.2
AL158166.2
FMR1-IT1
LINC00563
AC067747.1
AL132639.2
ARF4-AS1
AC024075.2
AC093278.2
LINC00968
LINC02610
AC009831.1
AL132642.1
AL355472.3
PTCSC3
AL355102.1
LINC01374
UBR5-AS1
AC016957.2
C5orf17
AC022164.1
AC104984.4
LINC01137
AC007378.1
DDX59-AS1
AL357093.2
U62631.1
ITGB1-DT
AC243960.3
HCG21
AC105942.1
PLCG1-AS1
AL161785.1
AC083805.1
AC005479.2
AL357079.1
AC078864.1
AC092068.2
IER3-AS1
CT69
LINC00384
AC234775.3
LINC01634
BOK-AS1
AL450992.1
AC024145.1
LINC01715
AL137009.1
AP001347.1
LINC00824
AL035458.2
AL031186.1
LANCL1-AS1
AL023653.1
LINC02363
AC079848.1
PDC-AS1
LINC00887
CEP83-DT
AL096701.3
LINC01215
AC008972.1
Z97353.2
AC004233.1
AC007671.1
AL356108.1
AL356124.2
AL109947.1
AC008764.2
AC009570.1
LINC01352
AL450263.1
AC104806.2
TLR8-AS1
AC022146.2
SYNPR-AS1
AC009407.1
HLA-DQB1-AS1
AC046158.2
LINC00907
LINC01913
AC092574.1
LINC00460
AC091849.2
AC061975.7
AC064801.1
LINC00240
AC007255.1
AC063919.1
AATBC
AP000704.2
AC100826.1
ITGA6-AS1
AP004608.1
AL365181.2
STRA6LP
AC026979.2
GNA14-AS1
SSBP3-AS1
ARAP1-AS2
ITGA9-AS1
AC243829.1
LINC00671
AP000845.1
PRKG1-AS1
AC022028.2
AC012668.3
AP005131.2
AC145124.1
AC007036.2
LINC00476
MIR762HG
AC025871.2
AC115099.1
AF186192.1
AC012186.2
IL6R-AS1
AL442067.2
LINC00996
AL031710.2
AC025171.2
AC079601.1
AC011503.1
ZNRD2-AS1
AC021087.3
LINC02099
AC008738.2
LINC02104
LINC01160
AC090559.1
AC109460.1
AP000439.2
CYB561D2
GAS6-AS1
AL160153.1
OSTN-AS1
LINC00892
AC025917.1
SATB2-AS1
AC093726.1
AC087284.1
TTLL10-AS1
AC087071.1
RHOQ-AS1
LINC00939
AC010654.1
AC083906.3
AL078581.4
KIAA1671-AS1
AC100793.3
LINC01423
LINC01116
AC108718.1
AC004494.1
LASTR
HEIH
AC010320.3
FAM87A
AL512288.1
Z99774.1
AC008669.1
GASAL1
AC025278.1
AL157895.1
AL121821.2
AC026471.2
LINC02861
AC010186.4
C22orf34
CARD8-AS1
AC007384.1
AL355075.2
AP000866.2
AC105020.6
AC027801.1
ZNF433-AS1
C5orf66
AC012485.1
AP003392.1
AC011365.2
LINC02198
TSPOAP1-AS1
AC005911.1
AC127070.2
LINC02572
AL161781.2
CCDC26
AC093799.1
TTC28-AS1
FAM83A-AS1
AL713965.1
ATXN1-AS1
AC025171.5
AC010615.2
AC005838.2
SEPTIN9-DT
AL138895.1
AL136456.1
LINC01269
AC016737.2
LINC02245
LINC01996
AC011511.2
KIF26B-AS1
LINC02133
AC108860.2
AC243960.1
AC037459.2
AC093772.1
SNHG30
AC010999.2
LINC02413
AC024884.2
SIAH2-AS1
L3MBTL2-AS1
LINC02752
LINC02390
LINC02739
SLC25A5-AS1
AC011477.1
AC021028.1
SLC2A1-AS1
AL138995.1
LINC02709
AC006449.2
F11-AS1
LINC02649
AL034550.2
AL137058.2
AC006946.3
RRN3P2
AC100847.1
AC018926.3
AF131215.5
ZNF582-AS1
LINC01806
LINC01891
AL357093.1
AL035425.3
AC027117.1
AC007991.3
AL132822.1
VIPR1-AS1
AC064807.2
AL513550.1
LINC00211
AL031666.1
