# Supplementary material for: A novel lncRNA-hidden polypeptide regulates malignant phenotypes and pemetrexed sensitivity in A549 pulmonary adenocarcinoma cells
Source: Amino Acids. 2024 Feb 13;56(1):15. doi: 10.1007/s00726-023-03361-7 (PMC10864564; doi:10.1007/s00726-023-03361-7)
Supplement: Supplementary file 2 — Supplementary file2 (XLSX 71 KB) [file 726_2023_3361_MOESM2_ESM.xlsx]

## Sheet: Sheet1
Supplementary Table 2. The 4381 differentially expressed (DE) lncRNAs in TCGA database
LINC01587
IGF2-AS
LINC00544
KIAA0087
AC105760.1
H19
AC091132.1
LINC00470
AC062028.1
LINC00525
AL136982.1
PART1
LINC00467
C1orf147
LINC01116
IGF2BP2-AS1
LINC01600
SMAD5-AS1
ZNF22-AS1
MIR202HG
SHANK2-AS3
MIR31HG
MIR4435-2HG
AC020659.1
DIRC1
TMEM51-AS1
AC007601.1
LINC02873
C15orf54
LINC01106
LINC02880
AC104129.1
C20orf197
MIR7-3HG
TYMSOS
AP000679.1
LINC01561
C8orf31
NINJ2-AS1
AC105206.1
AL162595.1
TMEM78
FAM230I
C5orf64
LMO7DN
AC020907.1
LINC00670
LINC00305
LINC02870
AC022148.1
PRR26
LINC01559
LINC01555
AC004832.1
LINC00471
OGFRP1
AC138356.1
WT1-AS
LINC01547
COL18A1-AS1
AC131971.1
LINC00518
NCF4-AS1
DSCR4
C11orf72
LINC00315
UMODL1-AS1
FAM167A-AS1
LINC00308
LINC00482
LINC00313
TMEM105
LINC00158
SPATA8
AC021092.1
MIR22HG
LINC01551
AC100800.1
TCL6
AC097382.1
AC091057.1
LINC00265
PP7080
FAM230G
AC092171.1
C22orf34
LINC00319
AC069277.1
LINC00943
ANKRD62P1-PARP4P3
LINC00173
PDXDC2P-NPIPB14P
GPRACR
NPSR1-AS1
AC068631.1
LINC00336
RAMP2-AS1
HMGA2-AS1
C17orf102
AC068051.1
ATP11AUN
AL157838.1
CYYR1-AS1
SNHG12
DSCR8
AL354714.1
AC135895.1
TDRKH-AS1
CARNMT1-AS1
AL445248.1
AC004988.1
LINC00970
AC144450.1
LINC00501
LINC02487
C6orf99
LINC00862
LINC00632
LINC01270
COL5A1-AS1
SLC12A5-AS1
AL391421.1
AL158151.1
TDRG1
LINC01993
LINC02783
PKP4-AS1
C1orf195
PSORS1C3
ACOXL-AS1
AC027801.1
LINC01123
LINC01257
C5orf60
AC010624.1
LINC01556
ST8SIA6-AS1
AC021218.1
FAM83A-AS1
AC092384.1
AC134312.1
LINC01121
LINC02397
CLLU1-AS1
C2orf91
LINC02716
TTLL10-AS1
AC005863.1
LINC01460
AC007608.1
PCBP3-AS1
KU-MEL-3
CALML3-AS1
CHKB-DT
LINC01597
LINC01446
LINC01310
LINC00898
ADARB2-AS1
AC108134.1
SRRM2-AS1
AC006305.1
LINC02346
DUXAP8
EWSAT1
AC093281.1
C1orf220
FIRRE
SLX1A-SULT1A3
AC007277.1
LINC02418
LINC02347
UCA1
LINC00887
ST7-OT4
AC010336.1
VAC14-AS1
MEG3
LINC01913
AC116407.1
AL161756.1
AC010168.1
AC112512.1
AP002358.1
AC090921.1
AC004540.1
LINC01588
AC104472.1
AC131097.1
BASP1-AS1
MIR99AHG
LINC00189
AC114730.1
LINC01139
LINC01356
AC073316.1
AC110619.1
AC011298.1
AC125494.1
LINC02076
Z85994.1
LL22NC03-63E9.3
AC092675.1
AC106876.1
LINC02860
AC064874.1
AC005481.1
AC011997.1
AC112721.1
AC112721.2
CYTOR
AP001341.1
C10orf55
AL158817.1
AC108066.1
LINC02068
AL445685.1
CLDN10-AS1
MEG9
AC011625.1
AL589642.1
TH2LCRR
LMO7DN-IT1
AL353801.1
LINC01825
LINC01615
AC092198.1
AL391097.1
AL683807.1
AC093690.1
AL359094.1
AC005165.1
LINC01312
AL138733.1
AL121990.1
AC008277.1
AC002463.1
SAMSN1-AS1
DIP2A-IT1
AF230666.1
LINC02601
LINC01208
AC009226.1
LAPTM4A-DT
MIR503HG
AC116609.1
CACNA2D1-AS1
AL513217.1
LGALS8-AS1
LINC01983
LINP1
LINC00114
AC073365.1
AC007255.1
LINC01342
AC004870.2
AL360093.1
LINC01805
AC006372.1
LINC02471
AC117453.1
LGALSL-DT
AL513008.1
ROR1-AS1
SMCR2
AC104809.1
AC244250.1
LINC01449
AL450344.1
TCEAL3-AS1
AC007319.1
AC097468.1
BCAR3-AS1
POU6F2-AS1
MIR548XHG
LINC02054
LINC02828
LINC01357
MIR3681HG
LINC01991
PHEX-AS1
LINC00466
AL606469.1
AC234781.1
AC107072.1
DTNB-AS1
AL031599.1
SOX1-OT
AL391427.1
LINC01133
AL023754.1
LINC02633
AP000697.1
AL117329.1
AC131097.2
ARHGEF2-AS1
LINC01142
PINCR
LINC01567
CHL1-AS2
AC007879.1
TMCO1-AS1
AL023693.1
AL139246.1
GPC6-AS2
PELATON
AC114489.2
AP001476.1
AL606970.1
LINC01708
SLC25A34-AS1
AC009313.1
AC245100.1
TTC21B-AS1
AL591686.1
TMLHE-AS1
LINC02771
AC096677.1
AP001439.1
AC017067.1
LINC01087
LPP-AS1
LINC01886
COL18A1-AS2
LINC01117
AC106053.1
AL391095.1
AL135787.1
AL513164.1
AC009227.1
E2F3-IT1
Z82186.1
LEMD1-DT
AC007182.1
AL034349.1
AC099850.1
AC016735.1
AC015987.1
AL353768.1
AL139397.1
LINC00853
AL355482.1
AC114812.2
AC010789.1
LINC00393
CDKN2A-DT
OPA1-AS1
LINC01691
EML4-AS1
EIPR1-IT1
POT1-AS1
LINC02830
AL365258.1
RNF32-AS1
LINC02262
AL391684.1
LINC00184
PGM5-AS1
LINC01645
AL645608.1
AL513412.1
LARGE-AS1
AL512363.1
LINC01526
EIF1AX-AS1
AL121894.1
LINC00337
AL450226.1
AL583808.1
AL355336.1
AL445250.1
AL162457.2
AC092484.1
CAMTA1-AS1
SLC9A3-AS1
AL358216.1
AC073957.1
AC012462.1
AL662890.1
LINC00092
MIR137HG
AC079790.1
AP001628.1
AC008937.1
LINC02470
AL021026.1
PSLNR
TAF1A-AS1
LINC00705
LINC01770
AL591623.1
AL117341.1
AL024474.2
AL591178.1
LINC01594
LHFPL3-AS2
LINC02813
AC016027.1
LRRK2-DT
CT62
AC078942.1
SFTA1P
NHEG1
AC104134.1
MPRIP-AS1
RFPL1S
ATP13A4-AS1
AL354707.1
CYP4A22-AS1
LINC01703
AC005237.1
AL450384.1
AL731684.1
LINC01393
ZNF385D-AS1
LINC02476
LINC01980
NCBP2-AS1
EDNRB-AS1
LINC01623
MTOR-AS1
AC005281.1
LINC02158
AC099552.2
AC104463.1
AL161644.1
AP001046.1
AC005487.1
KCNMA1-AS3
CADM3-AS1
LINC01771
AC002378.1
AL163953.1
PACRG-AS3
FAM225B
AL008633.1
AC114737.2
PTPRD-AS1
ADGRF5-AS1
LINC02036
MEG8
AC087501.1
LINC01389
P3H2-AS1
FAF1-AS1
MIAT
AC007953.1
AC004540.2
AC073321.1
AL121917.1
LINC00626
GS1-594A7.3
LINC02816
LINC00115
LINC01456
AL445490.1
AL731557.1
PCA3
AL109741.1
C5orf67
SATB2-AS1
AL050320.1
AC005550.1
AL355482.2
UBXN10-AS1
LAMP5-AS1
LINC02660
AC092802.1
AL035530.1
LINC01776
AC073283.2
HHLA3-AS1
AC099342.1
LINC02097
LINC01907
AL359502.1
AL356124.1
AP4B1-AS1
AL139420.1
AL583785.1
LINC01733
LEMD1-AS1
GAS1RR
AL031658.1
AL135960.1
GRM7-AS3
ARHGAP26-AS1
LINC01811
AL606489.1
TMEM252-DT
AC099066.1
AL353803.1
HAGLROS
LINC01345
AC016831.1
LINC01876
PARD3-AS1
AC013480.1
AL450332.1
AC093642.1
AL442071.1
LINC02542
AL390198.1
LINC01748
LINC00323
LINC01918
UPK1A-AS1
FAM138B
KIRREL1-IT1
AL158055.1
CYP4F26P
AL356421.2
AL450344.2
PAPPA-AS2
AC092155.1
AL121899.1
AL365356.1
AC019118.1
AC021028.1
LINC01108
TEX41
AL606748.1
LINC01535
MIR217HG
AL161452.1
FGF12-AS3
SMCR5
FSIP2-AS2
DISC1-IT1
LINC02668
FAM30A
NAALADL2-AS2
AC117465.1
AC005828.1
LCT-AS1
LINC02785
AL158834.1
AC004112.1
AC010894.1
AC096637.1
LHFPL3-AS1
AC135178.2
AC092801.1
AL035416.1
Z97652.1
AL731577.1
AL365184.1
AC078883.2
AC073114.1
LINC02527
FKBP14-AS1
SLC8A1-AS1
LINC00511
ITGB2-AS1
AL589765.1
LINC00629
Z98257.1
AL162584.1
EPS15-AS1
FOCAD-AS1
AL158166.1
L29074.1
AC012494.1
HORMAD2-AS1
LINC02672
LBX1-AS1
AC241644.1
AC092755.1
WDR11-AS1
AF178030.1
MGAT3-AS1
AC092535.2
AC244453.1
MIR663AHG
AC009365.3
AL162724.1
SPATA13-AS1
HCG15
AL355613.1
AL356276.1
AL133346.1
AC017101.1
AL136456.1
FAM155A-IT1
MIS18A-AS1
LINC01985
AL603839.1
AC110015.1
LINC01364
AC009229.1
AC010998.1
AF130417.1
AL359644.1
LINC00866
AC017074.1
AL133410.1
HPN-AS1
AC012501.2
AC245884.1
ZMYM4-AS1
CSE1L-AS1
ASIC4-AS1
AL450345.1
LINC01537
AC124861.1
CR559946.1
AC099066.2
MROCKI
LINC01624
LINC01483
AL928970.1
AL162414.1
SLC2A1-AS1
AC018647.1
AL136114.1
AL136528.1
Z94721.1
CERS6-AS1
AL391056.1
LINC01132
SOX21-AS1
STEAP2-AS1
CLYBL-AS2
UST-AS1
AL162734.1
LINC00355
AL033504.1
AL358394.1
AL713965.1
AP001619.1
LINC00111
AL391097.2
AC006042.1
AC239809.3
LINC01693
AC072062.1
ASH1L-IT1
AL358075.2
AL731569.1
AL158837.1
LINC02344
LINC01655
PTPRK-AS1
LINC01738
LINC01341
TARID
AL390778.1
LINC01429
RAPGEF4-AS1
AL158835.1
AL136369.1
AC069257.1
AC010967.1
AC114763.1
AL160408.1
PABPC4-AS1
AC131571.1
LINC01515
LINC01740
AC133106.1
AL589990.1
MELTF-AS1
FALEC
LINC01494
AP001469.2
AL354861.2
RNF144A-AS1
LINC00578
LINC02048
AL021707.2
AL731568.1
PCAT6
TBX18-AS1
LINC01209
AP001610.2
LINC01890
MIR646HG
LINC02585
AL354989.1
LINC02263
AC106873.1
TXNDC12-AS1
AL031668.1
AL590226.1
AC035139.1
LNC-LBCS
LINC01185
AL360182.2
AL357552.2
LINC02474
PRKCE-AS1
LINC01013
AC106875.1
AC073326.1
AC093159.1
ITPKB-AS1
AC004837.2
AL033519.4
AL513323.1
AC026355.2
AC013287.1
AL138962.1
MACC1-AS1
AL121759.1
AC141930.1
AL451047.1
AC092295.1
HOTAIR
AL136115.1
AC079779.2
AL353747.2
TTC3-AS1
AC004692.2
AL590723.1
AL445307.1
AL023755.1
LINC00659
AL691420.1
LINC02521
AL022313.2
SRGAP3-AS2
AC096543.2
LINC02577
AL450306.1
Z69666.1
LINC00954
AL356310.1
AC073641.1
MIR4500HG
AL592494.1
AC012123.1
AL355483.1
AL669970.3
AL138963.1
LINC01428
NECTIN4-AS1
LINC01344
AC107419.1
LINC02041
SATB1-AS1
AC009955.1
LINC01205
AL353771.1
LINC01277
AL450992.1
AL031656.1
AC091729.3
AL451070.1
LINC01165
ASTN2-AS1
LINC02587
MED4-AS1
AC233976.1
KCNQ5-AS1
AC009229.2
RUNX3-AS1
AC114488.1
AC233280.1
AC069542.1
LINC00200
AC105398.1
LINC00582
AC022201.1
LINC01981
LPGAT1-AS1
AL596223.1
SNHG31
AL157388.1
LINC02829
AL133353.1
AL031963.2
BX088651.2
AL353693.1
AL391839.1
AC006947.1
DANT1
AC079305.2
SZT2-AS1
PRKAR1B-AS2
AL139246.4
MIR5689HG
LINC00858
AL359853.1
MED8-AS1
AC023669.1
LYST-AS1
AC105053.1
AL391863.1
AC068580.1
MYCBP2-AS2
AC053503.1
RABGAP1L-AS1
LINC01204
AL356753.1
AL596087.2
AC006017.1
LINC01079
LINC02851
AC011287.1
MBNL1-AS1
AC073115.1
AC087857.1
AL109914.1
MYOSLID
ITGB1-DT
AC004975.2
LINC01150
MIR194-2HG
AL109924.1
AC044781.1
UBE2Q1-AS1
LINC00399
AL360091.1
AC099788.1
STEAP3-AS1
CASC20
AC005091.1
AL157373.2
FOXO6-AS1
AC128709.1
AC016999.1
DOCK9-AS1
KIF25-AS1
TFAP2A-AS1
FLJ31356
AL590666.2
Z98749.1
AC080129.1
MAGEA4-AS1
AC007128.1
AP001042.2
MIR181A1HG
AC022400.2
AC093585.1
SGSM3-AS1
AL359095.1
ALMS1-IT1
SNAP47-AS1
AL049646.1
NHS-AS1
LINC02800
AC006357.1
BIRC6-AS1
TRPM2-AS
AL360091.2
AC010974.1
CDC42-IT1
PRRT3-AS1
AL354793.1
AL022316.1
FGF12-AS2
NPAS2-AS1
AF274573.1
SMYD3-IT1
AC007952.3
AP000688.1
NFE4
LINC02525
AC092807.2
NAALADL2-AS3
STARD13-IT1
FEZF1-AS1
LINC01284
EXOSC10-AS1
DSCR9
LINC01048
AC092667.1
LINC01747
BZW1-AS1
LINC01786
LINC01036
ALG14-AS1
AC114803.1
AL031770.1
PROX1-AS1
AP000695.1
AL139383.1
AL035409.1
AL354824.1
AC092580.2
AL589642.2
LINC01799
AL356234.2
AL392046.1
AOAH-IT1
LINC00102
AC092162.2
AC114763.2
LINC02580
AC092683.1
AC104461.1
AL160408.3
AL353152.1
KLHL7-DT
FAM224B
AL353803.2
AL158207.2
AC012462.3
AC011753.2
AL645608.2
AL035252.2
AL160270.1
Z82173.1
AL807761.4
ARHGAP26-IT1
AC012456.2
FOXD3-AS1
SRGAP2-AS1
AL807757.1
LINC01362
AC005532.1
AL390774.2
AC068580.2
LINC01614
AL133284.1
MAGEA8-AS1
AL391807.1
AL021707.4
DPP4-DT
MIR205HG
LINC01507
HHATL-AS1
LINC00160
LINC01804
AL355303.1
AC093833.1
LINC02522
AC096637.2
KIF5C-AS1
AL078587.1
AC011747.1
AC008154.2
ECE1-AS1
LINC01436
LNCAROD
HAR1B
TCF7L1-IT1
BX005214.2
DNAH8-AS1
AC093702.1
AC002451.1
LINC01098
AL356056.2
AL139819.1
AF127577.2
ZBTB46-AS1
COMETT
LINC01593
TRIM31-AS1
AP001605.1
LINC02884
APCDD1L-DT
AC106799.1
AC004888.1
MANCR
TBL1XR1-AS1
AP000696.1
LINC01816
AP000302.1
AC023481.1
GORAB-AS1
AC005090.1
FILNC1
WASIR2
LINC01305
AL022314.1
AC074389.2
AC105450.1
AL136369.2
AC108868.1
AL162253.1
AC007285.1
LINC01249
AL391840.1
FBXO36-IT1
AC226101.1
CLEC12A-AS1
AL139288.1
LINC02595
LINC02015
DLEU2
AC104462.1
ANKRD44-AS1
LUARIS
FSIP2-AS1
DLG3-AS1
LINC01891
AL033397.1
LINC01090
LINC00574
AL592114.3
AP002856.2
AL354993.1
AC004895.1
AL451069.2
AL353747.3
ARHGEF9-IT1
AL596223.2
ABCA9-AS1
CHODL-AS1
AL449983.1
DLX6-AS1
LINC01354
LINC01611
PIK3CD-AS2
ITCH-IT1
PCAT7
MRPS9-AS1
AL139393.1
AL031848.1
AC099560.1
AL359551.1
DARS-AS1
AC073316.2
MYO3B-AS1
AC079354.1
AC093734.1
AC116666.1
PGM5P4-AS1
PHKA1-AS1
AL355490.2
AL442224.1
EP300-AS1
AC005537.1
LEF1-AS1
LINC01807
AL078599.2
AC092168.2
SILC1
LINC01798
AC093390.1
LINC01031
LINC01697
RPS6KA2-IT1
LINC01104
AL606534.2
DCST1-AS1
AL450469.2
LINC00867
USP12-AS1
LINC01873
AL662889.1
AL354714.3
Z99943.1
AL596442.1
LINC01701
LINC02043
AL355499.1
AL158166.2
AL133260.2
AL031674.1
GRHL3-AS1
AC012485.2
LINC02518
AC093627.1
AC084030.1
AL354864.1
AC022540.1
SEMA3B-AS1
VIPR1-AS1
AC015712.1
AL121895.1
MHENCR
EMSLR
AL354824.2
AC018467.1
LARS2-AS1
LINC01450
OSBPL10-AS1
AC074366.1
AL353807.2
AC073323.1
AL365436.2
DPYD-IT1
AC104088.1
LINC01549
KIAA1614-AS1
LINC02642
LINC01412
LINC02576
AL355304.1
MRAP-AS1
AC092809.2
AC079465.1
AL360267.1
ZNF687-AS1
AL121830.1
LINC00665
LINC01705
AC002511.1
ATP11A-AS1
AC012370.1
KIZ-AS1
LINC01022
AC239800.2
U52111.1
AC211433.1
AC097717.1
AL607028.1
AC004990.1
AL355483.2
AL355916.1
ITGA6-AS1
SLCO4A1-AS1
AP001610.3
AL360270.1
COL4A2-AS1
AC003986.2
LMLN-AS1
LINC01700
PTGES2-AS1
DPYD-AS1
AF127936.1
LINC01166
AL157823.2
LINC00342
AL157400.2
AL158829.1
AP001062.2
AC005324.1
NALCN-AS1
AL121832.1
AC243772.2
CASK-AS1
PTPRN2-AS1
AL049820.1
ERVH48-1
LINC00884
TTLL7-IT1
AL136307.1
PTCHD1-AS
AL391422.2
GRM3-AS1
LINC01271
LINC00702
LINC00456
AL512656.1
AL138889.1
AC006372.2
AC002511.2
LINC01687
AC133785.1
LINC00472
AL512604.2
PHC2-AS1
AC007743.1
AC092447.5
AL133343.2
XXYLT1-AS1
LINC01346
DSCR10
AL122008.3
TLR8-AS1
AL139120.1
AL139393.2
LINC00028
AL035401.1
PDXP-DT
AL121956.1
AL133480.1
CNIH3-AS2
AP000688.2
LINC01719
AC008063.1
LINC01648
LINC02596
AL445524.1
SYNJ2-IT1
AL021395.1
LINC01518
AC005162.1
LINC00460
AC017104.2
AC011294.1
AL391845.2
LINC00513
AL161630.1
AL592043.1
AL138789.1
ERI3-IT1
AC093326.1
AC015923.1
LINC02625
AL356417.2
PBX1-AS1
SLC26A4-AS1
AC012506.3
MYCNOS
AL356309.2
NRAD1
LINC01765
LINC00656
AC004947.1
AL109945.1
AC131011.1
LINC01136
UFL1-AS1
AC139887.1
LINC01237
AP000695.2
ENOX1-AS1
AL356311.1
AC005083.1
AC093732.1
ERCC8-AS1
AL513188.1
LATS2-AS1
POU6F2-AS2
AL772337.2
PDYN-AS1
AC009743.1
LINC01694
AL591368.1
AL591501.1
AL390778.2
AC009970.1
AL157895.1
LINC01681
DTD1-AS1
DDX39B-AS1
AL591212.1
AC008278.2
AL158151.2
SPATA17-AS1
AC074117.1
LINC02433
AL445224.1
AC073529.1
AL358473.2
AL158835.2
AC055764.1
AL035420.1
AL035446.1
LINC02535
AL359636.2
AC016683.1
LINC01114
LINC01781
AC004771.1
AC005529.1
AC006372.3
AL451067.1
CT66
AL138720.1
DEPDC1-AS1
LANCL1-AS1
LINC01731
BACH1-IT3
LINC01878
JAZF1-AS1
AC007405.1
AC009264.1
AL391863.2
LINC01914
AC098828.1
LINC01426
Z69733.1
LINC01250
AL139042.1
AL022724.2
AC023051.1
MAGI2-AS3
AC147651.1
LINC02765
AL032821.1
AL353801.2
LINC01506
AP000253.1
AC022431.1
KAZN-AS1
C2CD4D-AS1
AC245060.2
AC053503.3
AL049651.2
AL606970.3
PCCA-AS1
LINC00440
CHL1-AS1
ELF3-AS1
AL355601.1
AC002076.1
AL161937.1
AL139339.1
AF015262.1
AC005064.1
LINC01287
GAS5
FOXP4-AS1
LINC02817
LINC02621
AL359378.1
AL611929.1
SLC25A25-AS1
LINC00412
AC007314.1
AC008758.2
LINC00676
AC003958.2
LINC00163
AC007879.3
AC016027.2
AL360091.3
LINC01827
LINC01659
AC092839.2
LINC02623
GTF3C2-AS1
LINC01524
LINC02539
AL133415.1
AL512622.1
AL591848.2
AP001626.1
DPP10-AS1
MNX1-AS2
AL021154.1
AC009303.2
AC073842.1
AC091153.2
FNDC1-IT1
BX324167.1
AC118555.1
LINC00330
AL645504.1
DSCAM-AS1
AC128709.2
TP73-AS2
AC026391.1
LINC02532
LINC01366
LINC00601
AL034405.1
AL022318.1
FAM83C-AS1
Z82188.2
DANT2
KDM5C-IT1
LINC02331
AF127577.3
LINC01634
AC145207.1
THRA1/BTR
LINC01281
AC012360.1
B3GALT1-AS1
AC093083.1
LINC01665
AC093151.2
LINC01055
LINC02154
AL583805.2
AL135902.1
CYMP-AS1
AC005808.1
AC010149.1
AL133481.1
AC006159.1
UBE2R2-AS1
JARID2-AS1
LINC01967
AC105942.1
AC010978.1
AGAP1-IT1
AC087294.1
AC103923.1
AL445183.2
Z99758.1
AC007731.2
AC008268.1
BARX1-DT
AJ239322.1
LINC00494
AC016644.1
MIR670HG
CHN2-AS1
LINC00894
AC007389.2
AC010148.1
PHACTR2-AS1
AL139231.1
AL390860.1
LINC00607
AC023347.1
DPYD-AS2
AL109767.1
HCFC1-AS1
Z93022.1
AC073333.1
AL390961.2
RMDN2-AS1
HS6ST2-AS1
AL590648.2
ARHGEF7-AS2
AL158832.1
LINC00941
LINC01564
APOA1-AS
MACROD2-AS1
LINC01553
LINC01779
AC007405.2
AL138760.1
EGOT
AC018816.1
GPC5-AS1
HGC6.3
AL136090.1
LINC01936
AC007731.3
LINC01814
AL357146.1
ASMTL-AS1
PRRX2-AS1
AC019117.1
AC004920.1
LINC01067
Z82246.1
AL109946.1
AL020995.1
AL136987.1
LINC01447
ELFN1-AS1
LINC02243
AL807757.2
AL136097.2
AC064853.1
AP002856.3
PTCSC2
TMEM147-AS1
AL161618.1
AL049612.1
AC099811.1
PPP1R9A-AS1
KDM4A-AS1
LINC01376
C10orf71-AS1
AC009262.1
AC073127.1
AL356108.1
AC091132.2
MYO16-AS1
DIAPH2-AS1
LINC01361
AC019197.1
GACAT3
MRGPRG-AS1
AP001189.1
SLC12A9-AS1
AC019117.2
AL035634.1
TRHDE-AS1
AL161740.1
SCAT8
AL513123.1
AC005220.1
AL355472.2
AL358115.1
AL359313.1
LINC00479
AC026355.3
ITCH-AS1
AL121970.1
AC092800.1
AL807752.4
AL353611.1
LINC01134
AL589986.2
AC010894.2
AC067956.1
AC123023.1
AC003092.1
AC090617.1
LINC00427
KCNMA1-AS1
AC002401.1
LINC02195
LINC01945
AL158168.1
LINC01744
AC107081.1
LINC00896
SIX3-AS1
ATP13A5-AS1
AC011284.1
GPC6-AS1
AL033528.3
AC093582.1
LINC01695
RC3H1-IT1
AP001619.2
MYCL-AS1
STARD13-AS
AL357992.1
AC127070.1
AL590302.2
DLX2-DT
FRGCA
AC006450.3
PRKG1-AS1
AL160271.2
LINC01010
MYB-AS1
DAPK1-IT1
SMAD9-IT1
OVAAL
AL137071.1
AL033384.1
AC019118.2
AL034550.1
LINC02626
AC024560.1
AC090617.2
AC007750.1
LINC00106
AL354726.1
LINC02827
AL137789.1
LINC01852
CLCA4-AS1
AL157937.1
AL162411.1
AL136131.2
LINC02814
AC025822.2
MLIP-IT1
WASF3-AS1
LINC01812
AC245052.4
AL159174.1
PRMT5-AS1
AL035420.2
AC005550.2
AL596218.1
EHMT2-AS1
RASGRP3-AS1
LINC01792
AC128709.3
LINC01797
AL445072.1
LINC01968
AL157832.2
CREB3L2-AS1
LINC00987
AL136982.3
CARD11-AS1
LINC01732
AC007099.2
RAI1-AS1
XIAP-AS1
AL445489.1
LINC01502
AL080313.2
TUSC8
AL355803.1
BRWD1-IT1
HOXD-AS2
AL022329.2
AL139130.1
MGC27382
FOXD2-AS1
CAMTA1-DT
AC096536.1
LRRC52-AS1
AL031663.2
AC073115.2
AC093911.1
LINC01409
LINC00857
TTLL11-IT1
LINC02836
LINC02862
LINC01888
AL590666.3
AP000251.1
LINC01275
DYRK3-AS1
AC073257.2
LINC02245
AL365226.1
HLCS-IT1
AL139039.3
AL109615.3
AC008937.2
AL031726.1
AC011287.2
P4HA2-AS1
AL163192.1
AC002368.1
AL365259.1
LINC01143
AL731563.2
GFOD1-AS1
LINC02877
AC010894.3
LINC00211
AC002066.1
AC092422.1
NFIA-AS1
Z94160.1
SIRPG-AS1
AC004543.1
LINC02570
AL590729.1
LINC02702
LINC01238
KCNQ1DN
LINC00649
LINC00844
KCNMB2-AS1
CNTN4-AS1
AC093110.1
LINC02257
SPATA3-AS1
LINC01352
LINC02037
LINC01625
LINC02806
AP000844.2
AL121904.1
MAP3K20-AS1
BRWD1-AS1
AL445465.2
AC068196.1
AC114752.2
AL139095.4
AC104462.2
AL513320.1
LINC00707
AC108058.1
AL354863.1
AL034417.2
LINC02006
LINC02031
AC093484.1
AL139420.2
AC008040.1
AC092691.1
ATP6V1B1-AS1
AC073111.1
AP001469.3
LINC02008
SIDT1-AS1
AC091212.1
AC007405.3
AC019211.1
LINC01210
PLS1-AS1
PDZRN3-AS1
AL354710.2
AC002310.2
AC063944.1
AC092958.1
ZBTB20-AS3
SLC9A9-AS1
LNCSRLR
AC069439.2
AC244205.1
AC069431.1
AC092969.1
AC093627.3
MAGI1-AS1
ARHGEF3-AS1
BX664727.3
B4GALT4-AS1
SOCAR
AC131211.1
SAMMSON
LINC00636
AC007879.4
LINC00973
AC034238.1
TM4SF1-AS1
THOC7-AS1
AL031428.1
LINC01168
AC010655.2
PLCXD2-AS1
C21orf91-OT1
AC073934.1
LSAMP-AS1
HOXA11-AS
AC117386.1
AC093019.2
ADAMTS9-AS1
FO393419.2
AC106712.1
SYNPR-AS1
LINC01192
HNF1A-AS1
AC064852.1
AC005996.1
PTPRG-AS1
AL160408.4
LINC02029
ZBTB20-AS1
PAQR9-AS1
ADAMTS9-AS2
AL158847.1
SCG5-AS1
CECR3
AC114401.1
AC109466.1
AC112493.1
AC084864.1
SLC5A4-AS1
FOXP1-IT1
SNHG3
AC093904.2
LASTR
AC004884.2
HOXB-AS4
ZBTB20-AS5
AL590705.3
AC099677.3
AC091179.1
CFAP20DC-AS1
LINC02046
LINC01206
KLHL6-AS1
AC010729.2
AC006148.1
PDE6B-AS1
LINC02050
AC073842.2
AC068756.1
FLNC-AS1
PLCH1-AS2
AC005062.1
AL359538.1
AC079760.2
AC110769.1
CCDC39-AS1
PRKAR2B-AS1
AC006159.2
AC006252.1
AC011005.4
AC078828.1
AL358394.2
AC119424.1
AC107021.1
MNX1-AS1
AC068985.1
AC082651.3
LINC01214
LINC00880
LINC02027
DUBR
HOTTIP
LINC02000
CFAP44-AS1
AC108751.4
AC117386.2
PARAL1
AC073320.1
LINC01322
AC010973.2
AC091153.3
LINC02016
LINC01995
ITGB5-AS1
AC093904.3
AL138759.1
LINC00698
AC104435.2
AL662791.1
HDAC11-AS1
LINC01213
LINC01391
AC243547.1
AC246787.2
LINC02086
AC108676.1
AL109761.1
AL137024.1
AC087667.1
AC087521.1
AP001122.1
AC107959.1
MIR3150BHG
RNF139-AS1
SAP30L-AS1
ARNTL2-AS1
AP005717.1
LINC02709
LINC00461
NEAT1
DDX11-AS1
AC022075.1
DRAIC
LINC02202
MIR4300HG
GS1-24F4.2
MEF2C-AS2
LINC00682
SDAD1-AS1
LINC01513
LINC01096
AC107959.2
P4HA3-AS1
CASC8
SBF2-AS1
PRR7-AS1
EXTL3-AS1
LACTB2-AS1
ZNF84-DT
LINC00968
AC138904.1
AC079089.1
AC100861.1
LINC00535
AP000977.1
LINC02466
Z84485.1
MIR210HG
AP000873.2
CSTF3-DT
AC009060.1
AC010255.1
TMED2-DT
PLUT
AC099487.1
CARS1-AS1
FABP6-AS1
AC120114.1
AL160313.1
AC005329.1
ARHGAP42-AS1
DPH6-DT
AC087257.1
AC008443.2
AC108174.1
AC023154.1
AC008700.1
LINC01194
AC110760.1
LINC02355
TRPC7-AS1
LINC02505
STX18-IT1
LINC02513
LINC02438
AC114956.1
AC004053.1
LINC02014
AC010307.2
FLJ12825
AC010275.1
LINC02360
LINC00616
AC111194.1
AC104958.1
LUCAT1
AC243972.1
AC011352.1
AC016550.2
AC008610.1
LINC02056
AC096577.1
AL645924.1
LINC02469
AC107464.1
AC010395.1
AC139718.1
LINC01197
AL139147.1
FGF10-AS1
LINC02122
AC016642.1
AC093772.1
LNX1-AS2
LINC02267
AC024230.1
AC105415.1
AC022784.1
AC105290.1
OTX2-AS1
AC095050.1
AC106882.1
GDNF-AS1
AC139491.2
FLJ42969
AC117422.1
AC092608.1
LINC01331
LINC02484
LINC02100
AC021127.1
AC037441.1
LINC02428
AC116362.1
AC008883.1
AC108727.1
AC106771.1
C8orf34-AS1
AC078850.2
LINC01095
AC097512.1
LINC02065
LINC01574
C5orf17
HHIP-AS1
AC105001.1
AC022126.1
AC131254.1
AC012640.1
AC106799.2
AL133372.2
LINC02231
AC093895.1
AL691482.3
AC004672.1
AC092674.1
AC074124.1
MAST4-IT1
LINC01033
C5orf66-AS1
AC027627.1
AC035140.1
AC093903.1
LINC02362
AC034223.1
AC097537.1
AC112196.1
IRX4-AS1
AC093821.1
PSD2-AS1
LINC02213
SEMA6A-AS2
AC021192.1
LINC01093
AC008534.1
AC020900.1
TMEM132D-AS1
AC026785.3
CTD-3080P12.3
AC079921.1
CASC16
LINC02265
LINC00939
AC093817.1
AC091868.2
AC145146.1
LINC01411
AC010468.1
AC084048.1
AC124017.1
LINC01016
AC093274.1
AC112206.2
CASC11
LINC01060
AL033397.2
AC023794.2
CASC9
AC015909.1
IL20RB-AS1
AC010285.1
AC116049.1
AC117383.1
LINC02477
LINCR-0003
AC092834.1
AC010307.3
LINC01470
LINC01179
NEUROG2-AS1
AC008667.1
LINC01234
AC226118.1
AC139887.2
AC011405.1
AL589765.4
AC010255.2
AC113349.1
PALLD-AS1
LINC00942
AC005699.1
HOXC13-AS
C5orf66-AS2
AC106772.1
AC008434.1
AC097716.1
AC110813.1
AC026369.1
SRD5A3-AS1
AC105384.1
AP001961.1
AC026725.1
AC116345.1
AC099509.1
AC124854.1
LINC02112
AC113385.1
LINC02147
AC112178.1
AC139720.1
AC034229.1
AC004704.1
VCAN-AS1
[truncated: 2,382 more rows]
