# Supplementary material for: A novel lncRNA-hidden polypeptide regulates malignant phenotypes and pemetrexed sensitivity in A549 pulmonary adenocarcinoma cells
Source: Amino Acids. 2024 Feb 13;56(1):15. doi: 10.1007/s00726-023-03361-7 (PMC10864564; doi:10.1007/s00726-023-03361-7)
Supplement: Supplementary file 3 — Supplementary file3 (XLSX 9 KB) [file 726_2023_3361_MOESM3_ESM.xlsx]

## Sheet: Sheet1
Supplementary Table 3. The 15 lncRNAs that are related to LUAD prognosis, show aberrant expression in LUAD, and possess potential-coding potential
LNCOC1
LINC01711
MIR4435-2HG
ADAMTS9-AS2
LINC00115
LINC00535
RXYLT1-AS1
LINC00954
LINC02147
MIR99AHG
SLCO4A1-AS1
LINC00336
SH3PXD2A-AS1
LINC00887
C22orf34
