# Supplementary material for: A novel lncRNA-hidden polypeptide regulates malignant phenotypes and pemetrexed sensitivity in A549 pulmonary adenocarcinoma cells
Source: Amino Acids. 2024 Feb 13;56(1):15. doi: 10.1007/s00726-023-03361-7 (PMC10864564; doi:10.1007/s00726-023-03361-7)
Supplement: Supplementary file 4 — Supplementary file4 (XLSX 13 KB) [file 726_2023_3361_MOESM4_ESM.xlsx]

## Sheet: ADAMTS9-AS2
Supplementary Table 4-1. Correlation between ADAMTS9-AS2 expression and clinical features of LUAD patients
Variables	Low expression of ADAMTS9-AS2	High expression of ADAMTS9-AS2	p value	statistical method
n	269	270
Pathologic T stage, n (%)			0.067	Chisq test
T1	77 (14.4%)	99 (18.5%)
T2	161 (30%)	131 (24.4%)
T3	24 (4.5%)	25 (4.7%)
T4	7 (1.3%)	12 (2.2%)
Pathologic N stage, n (%)			0.157	Yates' correction
N0	167 (31.9%)	183 (35%)
N1	54 (10.3%)	43 (8.2%)
N2	45 (8.6%)	29 (5.5%)
N3	1 (0.2%)	1 (0.2%)
Pathologic M stage, n (%)			0.941	Chisq test
M0	187 (47.9%)	178 (45.6%)
M1	13 (3.3%)	12 (3.1%)
Pathologic stage, n (%)			0.167	Chisq test
Stage I	137 (25.8%)	159 (29.9%)
Stage II	66 (12.4%)	59 (11.1%)
Stage III	50 (9.4%)	34 (6.4%)
Stage IV	13 (2.4%)	13 (2.4%)
Smoker, n (%)			< 0.001	Chisq test
No	24 (4.6%)	53 (10.1%)
Yes	239 (45.5%)	209 (39.8%)

## Sheet: MIR4435-2HG
Supplementary Table 4-2. Correlation between MIR4435-2HG expression and clinical features of LUAD patients
Variables	Low expression of MIR4435-2HG	High expression of MIR4435-2HG	p value	Statistical method
n	269	270
Pathologic T stage, n (%)			0.067	Chisq test
T1	77 (14.4%)	99 (18.5%)
T2	161 (30%)	131 (24.4%)
T3	24 (4.5%)	25 (4.7%)
T4	7 (1.3%)	12 (2.2%)
Pathologic N stage, n (%)			0.157	Yates' correction
N0	167 (31.9%)	183 (35%)
N1	54 (10.3%)	43 (8.2%)
N2	45 (8.6%)	29 (5.5%)
N3	1 (0.2%)	1 (0.2%)
Pathologic M stage, n (%)			0.941	Chisq test
M0	187 (47.9%)	178 (45.6%)
M1	13 (3.3%)	12 (3.1%)
Pathologic stage, n (%)			0.167	Chisq test
Stage I	137 (25.8%)	159 (29.9%)
Stage II	66 (12.4%)	59 (11.1%)
Stage III	50 (9.4%)	34 (6.4%)
Stage IV	13 (2.4%)	13 (2.4%)
Smoker, n (%)			< 0.001	Chisq test
No	24 (4.6%)	53 (10.1%)
Yes	239 (45.5%)	209 (39.8%)

## Sheet: LINC00954
Supplementary Table 4-3. Correlation between LINC00954 expression and clinical features of LUAD patients
Variables	Low expression of LINC00954	High expression of LINC00954	p value	Statistical method
n	269	270
Pathologic T stage, n (%)			0.002	Chisq test
T1	73 (13.6%)	103 (19.2%)
T2	149 (27.8%)	143 (26.7%)
T3	31 (5.8%)	18 (3.4%)
T4	15 (2.8%)	4 (0.7%)
Pathologic N stage, n (%)			0.029	Yates' correction
N0	160 (30.6%)	190 (36.3%)
N1	59 (11.3%)	38 (7.3%)
N2	43 (8.2%)	31 (5.9%)
N3	1 (0.2%)	1 (0.2%)
Pathologic M stage, n (%)			0.064	Chisq test
M0	201 (51.5%)	164 (42.1%)
M1	9 (2.3%)	16 (4.1%)
Pathologic stage, n (%)			0.006	Chisq test
Stage I	131 (24.7%)	165 (31.1%)
Stage II	69 (13%)	56 (10.5%)
Stage III	53 (10%)	31 (5.8%)
Stage IV	10 (1.9%)	16 (3%)
Smoker, n (%)			0.247	Chisq test
No	33 (6.3%)	44 (8.4%)
Yes	224 (42.7%)	224 (42.7%)
